# Supplementary material for: Human Xylosyltransferase I—An Important Linker between Acute Senescence and Fibrogenesis
Source: Biomedicines. 2023 Feb 4;11(2):460. doi: 10.3390/biomedicines11020460 (PMC9953725; doi:10.3390/biomedicines11020460)
Supplement: Supplementary file 1 [file biomedicines-11-00460-s001.zip]

Archive with 1 entries (1 files):
- biomedicines-2161795-supplementary.pdf
